# Supplementary material for: Myocardial Work Index in Professional Football Players: A Novel Method for Assessment of Cardiac Adaptation
Source: J Clin Med. 2023 Apr 23;12(9):3059. doi: 10.3390/jcm12093059 (PMC10179020; doi:10.3390/jcm12093059)
Supplement: Supplementary file 1 [file jcm-12-03059-s001.zip]

Archive with 1 entries (1 files):
- jcm-2201718-supplementary.pdf
